# Supplementary material for: WHIRLY1 regulates aliphatic glucosinolate biosynthesis in early seedling development of Arabidopsis
Source: Plant J. 2024 Dec 3;121(1):e17181. doi: 10.1111/tpj.17181 (PMC11712025; doi:10.1111/tpj.17181)
Supplement: Supplementary file 2 — Table S1. Summary of RNA‐seq library quality control. Table S2. Differentially expressed genes (DEGs) between the 5‐day‐old WHIRLY1 knockout mutant and WT seedlings. Significant differentially expressed genes (DEGs) were identified as |log2FC| > 1 and P‐value <0.01 and are illustrated in black letters. Genes exhibiting milder changes in their transcript abundances (1 > |log2FC| > 0.5, P‐value <0.01) are also presented here in gray letters. Genes involved in different pathways are denoted by different colors, in which green resembles biotic stress response (1), orange, abiotic response (2), blue, developmental process (3), and yellow, RNA metabolism (4). Genes related to sulfur metabolism are highlight yellow box. Table S3. GSL contents in 5‐day‐old why1‐5 knockout and wild‐type seedlings. The glucosinolate profiles (nmol mg−1 FW) of the wild‐type Col‐0 and the knockout why1‐5 mutant seedlings 5 days after germination, initially grown in 15 μE m−2 sec continuously light, 22 ± 2°C. The metabolite concentrations were determined by LC–MS/MS. Descriptive statistics of each biological replicate includes mean, standard deviation (SD), P‐value of Student's t‐test between why1‐5 and wild‐type samples. Table S4. GSL contents in the why1‐5 knockout and wild‐type seeds. The glucosinolate profiles (nmol mg−1 FW) in dry seeds determined by LC–MS/MS. Descriptive statistics of each biological replicate includes mean, standard deviation (SD), P‐value of Student's t‐test between why1‐5 and wild‐type samples. Table S5. Information of primers used in the study. Table S6. LC/MS–MS detection parameters of glucosinolates. [file TPJ-121-0-s002.xlsx]

## Sheet: Table S1
Table S1. Summary of RNA-seq library quality control
Sample	WT_ct_1	WT_ct_2	WT_ct_3	why1_ct_1	why1_ct_2	why1_ct_3
Raw reads	24258106	19246368	21534927	24913730	21706075	20030280
Clean reads	23610330	18821582	21059695	24365409	21407189	19596839
Raw bases	7.3G	5.8G	6.5G	7.5G	6.5G	6.0G
Clean bases	7.1G	5.6G	6.3G	7.3G	6.4G	5.9G
Error rate	0.03	0.03	0.03	0.03	0.03	0.03
Q30	91.61	91.68	91.76	91.82	94.09	91.48
GC content	47.45	47.53	47.3	45.71	47.01	46.45
Total mapping rate	0.97	0.97	0.97	0.62	0.86	0.81
Uniquely mapping rate	0.93	0.93	0.92	0.6	0.82	0.78
Multiple mapping rate	0.04	0.04	0.04	0.02	0.03	0.03
Percentage of reads mapped to exon	0.979	0.979	0.9699	0.9762	0.9765	0.9786
Percentage of reads mapped to intron	0.004	0.0033	0.0038	0.0033	0.0032	0.004
Percentage of reads mapped to intergenic region	0.017	0.0177	0.0264	0.0205	0.0203	0.0174

## Sheet: Table S2
Table S2. Differentially expressed genes (DEGs) between 5-day-old WHIRLY1 knock-out mutant and WT seedlings.
Significant differentially expressed genes (DEGs) were identified as |log2FC| > 1 and pvalue < 0.01 and are illustrated in black letters. Genes exhibiting milder changes in their transcript abundances (1 > |log2FC| > 0.5, pvalue < 0.01) are also presented here but in gray letters. Genes involved in different pathways are denoted by different colors, in which green resembles biotic stress response…
gene_id	gene_name	l2FC	1	2	3	4	gene_description
AT1G17810	TIP3-2	-5.75			x		BETA-TIP. Involved in transmembrane water transport, highly expressed in matured seeds
AT4G35590	RKD5	-5.62					Protein RKD5
AT1G17380	JAZ5	-4.99	x		x		Protein TIFY 11A , respond to wounding and jasmonic acid
AT3G03200	NAC045	-4.92					NAC045
AT4G09030	AGP10	-4.9					Classical arabinogalactan protein 10
AT5G59320	LTP3	-4.8		x	x		Lipid-transfer protein 3, inlvolved in lipid transport. Response to abscisic acid and water deprivation
AT5G35375	-	-4.77					Transmembrane protein, mitochondria
AT1G14410	WHY1	-4.42	x	x	x		Single-stranded DNA-binding protein WHY1, chloroplastic. Involved in multiple processes.
AT5G08760	STMP8	-3.16	x	x	x		Secreted peptide which functions in plant growth and pathogen defense, increase ROS production, response to SA and JA
AT3G28007	SWEET4	-3.08					Bidirectional sugar transporter SWEET4
AT3G06355	-	-3.05					long_noncoding_rna
AT5G38565	-	-2.96					F-box/FBD-like domains containing protein
AT1G16410	CYP79F1	-2.84	x		x		Dihomomethionine N-hydroxylase, involved in glucosinolate biosynthesis
AT1G03920	NDR2	-2.3			x		Non-specific serine/threonine protein kinase, involved in pollen development
AT4G33330	PGSIP3	-2.28			x		Encodes a glucuronyltransferase responsible for the addition of GlcA residues onto xylan and for secondary wall deposition
novel.44	-	-2.08					PF05699:hAT family C-terminal dimerisation region|PF14372:Domain of unknown function (DUF4413)
AT3G09040	MEF12	-1.94				x	Pentatricopeptide repeat (PPR) superfamily protein, involved in RNA modification
AT4G13770	CYP83A1	-1.89	x	x	x		Encodes a cytochrome p450 enzyme that catalyzes the initial conversion of aldoximes to thiohydroximates in the synthesis of glucosinolates not derived from tryptophan. Also has a role in auxin homeostasis.
AT5G23010	MAM1	-1.82	x	x	x		Encodes a methylthioalkylmalate synthase, catalyzes the condensation reactions of the first two rounds of methionine chain elongation in the biosynthesis of methionine-derived glucosinolates. Response to insect and water derivation
AT3G19710	BCAT4	-1.77	x	x	x		Belongs to the branched-chain amino acid aminotransferase gene family. Encodes a methionine-oxo-acid transaminase. Involved in the methionine chain elongation pathway that leads to the ultimate biosynthesis of methionine-derived glucosinolates. Response to light stimuli and wounding
AT4G12030	BASS5	-1.76	x		x		Required for the biosynthesis of methionine-derived glucosinolates. Involved in the transport of 2-keto acids between chloroplasts and the cytosol
AT5G03090	MTO1	-1.7					Mto 1 responding down protein. Act upstream or within macromolecule biosynthetic process, highly expressed in endosperm
AT1G16400	CYP79F2	-1.63	x		x		Encodes cytochrome P450 CYP79F2, involved in glucosinolate biosynthesis
AT3G02020	AK3	-1.61			x		Aspartokinase 3, chloroplastic. Involved in amino acid biosynthesis
AT2G43100	IPMI2	-1.59	x		x		IPMI2. Small subunit, which together with IPMI SSU2, IPMI SSU3 and IPMI LSU1, is a member of heterodimeric isopropylmalate isomerase (IPMI). Together with IPMI SSU3 participates in the Met chain elongation pathway. Involved in amino acid biosynthesis
AT3G16700	FAHD1B	-1.57					Fumarylacetoacetate hydrolase homolog b
AT3G58990	IPMI1	-1.57	x		x		3-isopropylmalate dehydratase small subunit 2. Small subunit, which together with IPMI SSU1, IPMISSU2 and IPMI LSU1, is a member of heterodimeric isopropylmalate isomerase (IPMI). Together with IPMI SSU3 participates in the Met chain elongation pathway. Involved in amino acid biosynthesis
AT3G15351	-	-1.48					P53/DNA damage-regulated protein
AT3G58840	PMD1	-1.45					Peroxisomal and mitochondrial division factor 1. Involved in the morphogenesis and proliferation of peroxisomes and mitochondria
AT1G62560	FMOGS-OX3	-1.43	x		x		Flavin-containing monooxygenase FMO GS-OX3 that catalyzes the conversion of methylthioalkyl glucosinolates to methylsulfinylalkyl glucosinolates
AT5G26270	-	-1.34					transmembrane protein
AT1G78370	GSTU20	-1.34		x	x		Glutathione S-transferase U20, involved in glutathion metablic process, regulation of response to red and far red light
AT4G15030	-	-1.33					Folate-sensitive fragile site protein, involved in dephosphorylation
AT5G46740	UBP21	-1.26					Ubiquitin carboxyl-terminal hydrolase 21, act upstream of or within DNA repair
AT3G24420	DLK2	-1.25			x		Alpha/beta-Hydrolases superfamily protein; DLK2 is a divergent member of the DWARF14 family in stringolactone signaling
AT4G05400	ML40	-1.25					ribosomal protein ML40, copper ion binding protein
AT5G14200	IMD1	-1.24	x		x		3-isopropylmalate dehydrogenase. Involved in amino acid biosynthesis
AT1G80190	PSF1	-1.18			x		partner of SLD five 1, Similar to the PSF1 component of GINS complex, which in other organism was shown to be involved in the initiation of DNA replication.
AT2G46650	CYTB5-C	-1.12	x				Cytochrome B5 isoform C
AT1G17870	EGY3	-1.09		x			S2P-like putative metalloprotease EGY3. Mediates chloroplastic ROS homeostasis and promotes retrograde signaling in response to salt stress.
AT4G01935	-	-1.06					insulin-induced protein
AT1G02330	CSU2	-1.04		x	x	x	Encodes a nuclear coiled-coil domain-containing protein that interacts with and negatively regulates COP1's E3 ubiquitin ligase activity, and represses COP1 mediated HY5 degradation in cell-free extracts. Involved in RNA splicing, nuclear speck
AT4G07820	-	1					CAP (Cysteine-rich secretory proteins, Antigen 5, and Pathogenesis-related 1 protein) superfamily protein.
AT5G11250	BNT1	1.03	x				Disease resistance protein (TIR-NBS-LRR class), Encodes an atypical TIR-NBS-LRR protein that is involved in stress responses. Loss of function alleles overproduce stress hormones JA,SA, ABA, and ET
AT1G13260	RAV1	1.07	x	x	x		AP2/ERF and B3 domain-containing transcription factor RAV1 which is upregulated in response to low temperature. It contains a B3 DNA binding domain. It has circadian regulation and may function as a negative growth regulator
AT5G64110	PER70	1.1		x			Peroxidase, response to oxidative stress, active in plant cell wall
AT5G13270	RARE1	1.1			x	x	Encodes RARE1 (Required for accD RNA Editing 1), a trans-factor essential for C-to-U editing of the chloroplast accD transcript. RARE1 carries 15 PPR (pentatricopeptide repeat) motifs, an E/E+ and a DYW domain (C-terminal tripeptide).
AT3G03870	-	1.11					transmembrane protein
AT2G15960	-	1.11					Expressed decreased in response to proline. Highly expressed in senescence leaves.
AT5G54980	CASPL2D1	1.12					Belongs to CASPARIAN STRIP MEMBRANE DOMAIN (CASP)-like family, exhibit tissue-specific expressed manner
AT4G07950	-	1.12			x	x	DNA-directed RNA polymerase subunit
AT1G15920	CAF1H	1.16			x	x	CCR4-associated factor 1 homolog 2, deanenylase mRNA
AT1G69690	TCP15	1.16			x		AtTCP15 is involved in the regulation of endoreduplication. Modulates GA-dependent stamen filament elongation by direct activation of SAUR63 subfamily genes through conserved target sites in their promoters. Promotes together with TCP8, 14 and 7 endoreduplication-dependent cell expansion in leaf.
AT3G54940	-	1.17					Papain family cysteine protease
AT3G21370	BGLU19	1.2		x			Beta-glucosidase 19, involved in glucosinolate catabolism, response to salt stress
AT3G23150	ETR2	1.23		x	x		Ethylene receptor 2
AT3G09830	PCRK1	1.25	x				Serine/threonine-protein kinase PCRK1, a member of subfamily VIIa of the receptor-like cytoplasmic kinases (RLCKs). It contributes to pattern-triggered immunity in response to P. syringae.
AT5G14410	-	1.26					unknown protein; Ha.
AT1G73120	-	1.27		x			F-box/RNI superfamily protein; response to oxidative stress
AT5G47060	-	1.33					Putative uncharacterized protein, response to sugars
AT3G58850	PAR2	1.36			x		Encodes PHYTOCHROME RAPIDLY REGULATED2 (PAR2), an atypical basic helix-loop-helix (bHLP) proteinActs in the nucleus to control plant development and as a negative regulator of shade avoidance response. Functions as transcriptional repressor of auxin-responsive genes SAUR15 (AT4G38850) and SAUR68 (AT1G29510).
AT1G62422	-	1.36					unknown protein; Ha.
AT5G44120	CRA1	1.41			x		12S seed storage protein CRA1. Protein is tyrosine-phosphorylated and its phosphorylation state is modulated in response to ABA in Arabidopsis thaliana seeds.
AT1G11950	-	1.43			x		Transcription factor jumonji (JmjC) domain-containing protein, part of Set1C/COMPASS complex in histone modification
AT4G37220	-	1.54					Cold acclimation protein WCOR413 family, response to sugars
AT3G21380	-	1.68					Mannose-binding lectin superfamily protein.
AT5G01740	-	1.71		x			Unknown gene, response to abiotic treatments
AT5G35480	-	1.75					unknown protein; Ha.
AT5G59940	-	1.77					Cysteine/Histidine-rich C1 domain family protein
AT1G07135	-	1.87		x			glycine-rich protein, response to hypoxia
AT4G16000	-	1.92					unknown protein; Ha.
AT3G46720	UGT76E5	2.07					UDP-glycosyltransferase 76E5
AT5G45820	CIPK20	2.11			x		CBL-interacting serine/threonine-protein kinase 20 comprised of an N-terminal kinase catalytic domain similar to SNF1/AMPK and a unique C-terminal regulatory domain, response to abscisic acid
AT2G27380	EPR1	2.12			x		Proline-rich extensin-like protein EPR1, encodes an extensin like gene involved in seed germination
AT1G15870	-	2.22					Mitochondrial glycoprotein family protein
AT1G30040	GA2OX2	2.3		x	x		Gibberellin 2-beta-dioxygenase 2 acts on C-19 GA. Gene is induced in reponse to cytokinin and KNOX activity
AT3G15540	IAA19	2.35			x		Auxin-responsive protein
AT2G01008	-	2.51					Maternal effect embryo arrest 38
AT2G41260	M17	2.56			x		Late-embryogenesis-abundant gene. Involved in the acquisition of desiccation tolerance during late phase of embryogenesis.
AT5G50550	-	2.57					Transducin/WD40 repeat-like superfamily protein, involved in protein secretion, regulation of COPII vesicle coating
AT4G14590	DSP2	2.87					DEFECTIVE IN SNRNA PROCESSING 2, DSP2, Embryo defective 2739, acts upstream of or within embryo development ending in seed dormancy
AT1G76800	VTL2	3.13			x		Vacuolar iron transporter homolog 2. The gene encodes nodulin-like2 whose transcript abundance was repressed under conditions of Fe-deficient growth.
AT4G14980	-	3.25					Cysteine/Histidine-rich C1 domain family protein
AT4G09200	-	3.47					SPla/RYanodine receptor (SPRY) domain-containing protein.. Involved in cytoskeleton organization
AT4G33280	-	3.62					AP2/B3-like transcriptional factor family protein
AT3G11840	PUB24	3.68	x				E3 ubiquitin-protein ligase PUB24 that acts as a negative regulator of PAMP-triggered immunity.
AT5G58750	PRISE	3.68					Putative PRISE (progesterone 5β-reductase and/or iridoid synthase-like 1,4-enone reductases).
AT5G08150	SOB5	3.7			x		SOB5, SUPPRESSOR OF PHYTOCHROME B 5, Activation tagging lines accumulated higher level of cytokinin. Involved in cytokinin signaling
AT4G25140	OLEO1	3.72		x	x		Encodes oleosin1, a protein found in oil bodies, involved in seed lipid accumulation. Functions in freezing tolerance of seeds.
AT5G45340	CYP707A3	3.87		x	x		Abscisic acid 8'-hydroxylase 3, involved in ABA catabolism. Gene involved in postgermination growth. Plant P450 CYP707A3, ABA 8'-hydroxylase, binds enantioselectively (+)-ABA but not (-)-ABA, whereas the enzyme binds both enantiomers of AHI1 (a structural ABA analogue used as ABA 8'-hydroxylase competitive inhibitor).
AT4G22410	-	4.3				x	U4/U6.U5 tri-snRNP-associated-like protein, involved in spliceosome complex assembly
AT4G28520	CRC	4.82			x		12S seed storage protein CRC that is tyrosine-phosphorylated and its phosphorylation state is modulated in response to ABA in Arabidopsis thaliana seeds.
AT4G29570	CDA8	4.95			x		Cytidine deaminase 8
AT3G05945	DEG5	4.97					long_noncoding_rna
AT1G64795	-	5.21					unknown protein; Ha.
AT3G03850	SAU26	5.29		x	x		SAUR-like auxin-responsive protein family, response to light intensity
AT5G11930	GrxC10	5.46					Encodes a member of the CC-type glutaredoxin (ROXY) family that has been shown to interact with the transcription factor TGA2.
AT4G04835	-	5.61					microRNA ath-MIR841b precursor.
AT3G16160	TCX8	5.64					Protein tesmin/TSO1-like CXC 8, TCX8 is a transcriptional regulatory protein. It binds the LOX2 promoter and represses its expression.
AT1G45616	RLP6	5.74					Receptor-like protein 6
AT4G22940	-	5.8					Protein kinase superfamily protein
AT5G66815	CEP5	5.83		x	x		Counteracts auxin effects by stabilizing AUX/IAA transcriptional repressors. Impact on abiotic stress processes and root development
AT3G47180	CTL16	5.9			x		RING/U-box superfamily protein. Involved in protein ubiquitination. Negative regulation of organ growth
novel.187	-	5.91					-
AT3G05955	-	5.95					long_noncoding_rna
AT1G03880	CRB	6.01			x		CRU2, Protein is tyrosine-phosphorylated and its phosphorylation state is modulated in response to ABA in seeds.
AT1G37150	HCS2	6.03					Encode a biotin protein ligase / holocarboxylase synthetase (HCS), hcs2 mutants do not show a decrease in HCS activity.
AT1G52855	-	6.3					unknown protein; Ha.
AT1G78720	-	6.31					SecY protein transport family protein.
AT2G06995	-	6.43					long_noncoding_rna
AT5G52545	-	6.49				x	RNA-binding protein-like RNA recognition motif protein.
AT5G43530	RAD5B	6.58					DNA repair protein RAD5B, Helicase protein with RING/U-box domain-containing protein.
AT3G32047	-	6.96					Cytochrome P450 superfamily protein
AT2G11405	-	7.23					transmembrane protein.
AT1G75945	-	8					unknown protein; Ha.
AT3G54600	DJ1F	-0.959961					Glyoxalase I with low activity
AT2G23610	MES3	-0.927875	x		x		Methyl esterase 3, methyl auxin and jasmonate esterase activity
AT2G40010	UL10Z	-0.927104					Ribosomal protein L10 family protein
AT4G08700	PUP13	-0.913914					Purine permease 13, purin and its derivatives transporter
AT2G47760	ALG3	-0.879378	x				ASPARAGINE-LINKED GLYCOSYLATION 3. Mutants exhibit abnormal responses to MAMPs
AT2G04530	TRZ2	-0.850921				x	RNAse Z activity suggesting a role in tRNA processing, chloroplastic
AT5G09230	SRT2	-0.839981				x	sirtuin 2, homolog of mammalian SIRT7 - an rRNA deacetylase
AT2G15000	-	-0.815309					caspase-6 protein
AT1G02145	ALG12	-0.806893	x	x			ASPARAGINE-LINKED GLYCOSYLATION 12, plays a role in the regulation of the endoplasmic reticulum-associated degradation of misfolded glycoproteins, and plant growth and stress response
AT5G09530	PELPK1	-0.783596			x		PROLINE-RICH PROTEIN 10, involved in regulation of seed germination and flowering
AT2G33790	AGP30	-0.771339					Non-classical arabinogalactan protein 30
AT1G74090	SOT18	-0.770547	x		x		encodes a desulfoglucosinolate sulfotransferase, involved in the final step of glucosinolate core structure biosynthesis. Has a broad-substrate specificity with preference with methionine-derived desulfoglucosinolates
AT4G38080	-	-0.758116					hydroxyproline-rich glycoprotein family protein
AT1G12750	RBL6	-0.74066					RHOMBOID-like protein 6, mitochondrial
AT5G51100	FSD2	-0.735754		x			Fe superoxide dismutase 2, mRNA levels are increased in response to exposure to UV-B; ROS-scavenging gene
AT1G67105	-	-0.735245					other RNA
AT5G19750	-	-0.732852					Peroxisomal membrane 22 kDa (Mpv17/PMP22) family protein
AT1G55990	-	-0.717144					Glycine-rich protein
AT4G33610	-	-0.713354					Glycine-rich protein
AT3G17609	HYH	-0.710931		x			Homolog of HY5, involved in phyB signaling
AT3G50920	LPPE1	-0.694955					Lipid phosphate phosphatase epsilon 1, chloroplastic
AT4G25100	FSD1	-0.676751		x			Superoxide dismutase 1
AT5G08640	FLS1	-0.671721			x		encodes a flavonol synthase that catalyzes formation of flavonols from dihydroflavonols
AT3G03780	MS2	-0.666572			x		methionine synthase 2; involved in methionine regeneration via the activated methyl cycle (or SAM cycle)
AT3G45040	EVN	-0.665998			x		Dolichol kinase EVAN, localized to the endoplasmic reticulum and involved in pollen tube reception in the female gametophyte
AT4G09510	CINV2	-0.657314					Alkaline/neutral invertase CINV2, play a role in supplying carbon from sucrose to non-photosynthetic tissues
AT2G20610	SUR1	-0.655031	x		x		S-alkyl-thiohydroximate lyase, involved in converting S-alkylthiohydroximate to thiohydroximate in glucosinolate biosynthesis
AT3G63510	-	-0.652333					FMN-linked oxidoreductases superfamily protein
AT3G48460	SFAR4	-0.649532					GDSL-motif esterase/acyltransferase/lipase
AT3G22620	LPTG20	-0.647217					Bifunctional inhibitor/lipid-transfer protein/seed storage 2S albumin superfamily protein
AT4G27340	TRM5B	-0.630691				x	TRNA METHYLTRANSFERASE 5B
AT4G20130	PTAC14	-0.60571					Protein PLASTID TRANSCRIPTIONALLY ACTIVE 14, PEP complex component. Interacts with PAP5 and PAP12 in the nucleus. Required for association of plastid‑encoded RNA polymerase with DNA
AT1G14270	-	-0.593033					CAAX amino terminal protease family protein
AT5G58250	EMB3143	-0.587242			x		Involved in tetrapyrrole biosynthesis. May function as a scaffold protein to stabilize CHL27
AT2G48020	ZIF2	-0.576805					zinc transporter ZIF2
AT3G44590	RPP2D	-0.57637					Acidic ribosomal protein P2-like
AT5G26800	MS88	-0.566627					Ribosomal protein MS88
AT2G30860	GSTF9	-0.557854			x		Glutathione S-transferase phi 9
AT4G00150	SCL6	-0.556163			x		Scarecrow-like protein 6, Belongs to one of the LOM (LOST MERISTEMS) genes: AT2G45160 (LOM1), AT3G60630 (LOM2) and AT4G00150 (LOM3). LOM1 and LOM2 promote cell differentiation at the periphery of shoot meristems and help to maintain their polar organization.
AT5G47500	PME5	-0.555683					Pectin methylesterase 5
AT3G07430	YLMG1-1	-0.554001					YlmG homolog protein 1-1, involved in plastid division and more specifically the proper distribution of nucleoids, chloroplastic
AT5G15950	SAMDC2	-0.549015					S-adenosylmethionine decarboxylase proenzyme 2
AT2G33450	RPL28	-0.535672					Plastid ribosomal protein, PRPL28
AT4G14040	SBP2	-0.53398					Selenium-binding protein 2
AT2G38080	IRX12	-0.51195			x		Laccase-4 , involved in lignin hence cell wall biosynthesis
AT5G21920	YLMG2	-0.500956					YlmG homolog protein 2, chloroplastic
AT4G16950	RPP5	0.50087	x				RECOGNITION OF PERONOSPORA PARASITICA 5, confers resistance to Peronospora parasitica.Redundant function together with SIKIC1 and 3 in SNC1-mediated autoimmunity
AT2G03440	NRP1	0.501444	x				Nodulin-related protein 1, induced at the transcriptional level by Pseudomonas syringae pv. tomato infection
AT2G22430	ATHB-6	0.508085		x	x		Homeobox-leucine zipper protein ATHB-6 that is a target of the protein phosphatase ABI1 and regulates hormone responses in Arabidopsis.
AT4G38690	-	0.514668					PLC-like phosphodiesterases superfamily protein
AT1G05010	ACO4	0.519776					1-aminocyclopropane-1-carboxylate oxidase 4
AT1G03060	BCHA1	0.521133					BEACH-DOMAIN HOMOLOG A1, involved in cell morphogenesis and ribonucleoprotein particle formation
AT3G14270	FAB1B	0.522758			x		1-phosphatidylinositol-3-phosphate 5-kinase FAB1B
AT2G01850	XTH27	0.524077			x		Homolog to xyloglucan endotransglucosylase/hydrolase protein, plays a role in xyloglucan degradation in the differentiating tracheary elements of rosette leaves
AT1G43700	VIP1	0.526671		x			Transcription factor VIP1, involved in osmosensory response
AT3G14920	-	0.53232					Peptide-N4-(N-acetyl-beta-glucosaminyl)asparagine amidase A protein
AT3G47070	-	0.533913					Thylakoid soluble phosphoprotein
AT3G44480	RPP1	0.53906	x				Disease resistance protein (TIR-NBS-LRR class) family that confers resistance to Peronospora parasitica (downy mildew)
AT5G64100	PER69	0.539804			x		Class III peroxidase cell wall-targeted protein localized to the micropylar endosperm facing the radicle. Involved in seed germination
AT2G39450	MTP11	0.54675		x			Encodes a Golgi-localized manganese transporter that is involved in Mn tolerance
AT4G35750	-	0.548768					SEC14 cytosolic factor family protein / phosphoglyceride transfer family protein
AT1G52190	NTR1.11	0.550175					low affinity nitrate transporter, responsible for nitrate redistribution to young leaves
AT5G25980	TGG2	0.551877	x				Myrosinase 2, involved in glucosinoloate metabolism
AT4G26400	-	0.556224					-
AT2G28290	CHR3	0.558534			x		CHROMATIN REMODELING COMPLEX SUBUNIT R 3, involved in multiple processes including shoot apical meristem identity and maintenance, flowering
AT4G31290	GGCT2;2	0.56138					Gamma-glutamylcyclotransferase 2-2
AT2G38770	MAC7	0.56355				x	MOS4-ASSOCIATED COMPLEX component, putative RNA helicase, involved in miRNA biogenesis.
AT1G73260	KTI1	0.565856	x				Kunitz trypsin inhibitor 1, involved in modulating programmed cell death in plant-pathogen interactions
AT1G75800	-	0.566162					Pathogenesis-related thaumatin superfamily protein
AT3G15353	MT3	0.582019		x			metallothionein, binds to and detoxifies excess copper and other metals, limiting oxidative damage
AT4G29140	ADS1	0.587749	x				Activated Disease Susceptibility 1, a putative MATE (multidrug and toxic compound extrusion) transport protein that negatively regulates plant disease resistance
AT5G43470	RPP8	0.589186	x				RECOGNITION OF PERONOSPORA PARASITICA 8
AT4G14420	-	0.590961					HR-like lesion-inducing protein-like protein
AT3G57300	INO80	0.592146			x		INO80 ortholog of the SWI/SNF ATPase family that has been shown to interact with H2A.Z and facilitates the enrichment of H2A.Z at the ends of the flowering repressor genes FLC and MAF4/5
AT4G17170	RABB1C	0.597121					RAB GTPASE HOMOLOG B1C
AT1G73390	ROWY3	0.598302			x		Root wavy growth 3, together with other ROWY proteins important regulator of PIN2 sorting control; required for correct PM targeting of PIN2; affects PIN3 protein abundance in the stele
AT5G53160	PYL8	0.598567		x	x		regulatory component of ABA receptor, interacts with protein phosphatase 2Cs ABI1 and ABI2. Stimulates ABA signaling
AT3G08510	PLC2	0.598861	x		x		Phosphoinositide-specific phospholipase C (PI-PLC), catalyzes hydrolysis of phosphatidylinositol 4,5-bisphosphate into inositol 1,4,5-trisphosphate and diacylglycerol. It is involved in auxin biosynthesis and signaling, modulating development of both male and female gametophytes. It also regulates MAMP-triggered immunity by modulating ROS production; required for Botrytis cinerea proliferation
AT3G26580	-	0.607155					Tetratricopeptide repeat (TPR)-like superfamily protein
AT1G53840	PME1	0.614957					Pectin methylesterase 1
AT1G63500	BSK7	0.616155			x		BRASSINOSTEROID-SIGNALING KINASE 7, a kinase with tetratricopeptide repeat domain-containing protein
AT1G65440	SPT6	0.618481					Transcription initiation factor SPT6 homolog, which functions as part of a protein complex in transcription initiation and also plays a role in chromatin structure / assembly
AT5G26280	-	0.62088					TRAF-like family protein
AT5G04560	DME	0.627132					DNA glycosylase, responsible for endosperm maternal-allele-specific hypomethylation at the MEDEA (MEA) gene
AT4G17730	SYP23	0.628166	x				SYNTAXIN OF PLANTS 23, together with SYP23 interacts with Tobacco mosaic virus 126 kDa protein; required for normal local virus accumulation and spread
AT4G12570	UPL5	0.641597			x		E3 ubiquitin-protein ligase UPL5. Knock-out mutants showed accelerated senescence of leaves
AT4G40060	ATHB-16	0.645349					HOMEOBOX PROTEIN 16
AT4G01610	CATHB3	0.651558					capase involved in stress induced cell death
AT1G26670	VTI12	0.668638					VESICAL TRANSPORT V-SNARE 12, involved in protein trafficking to protein storage vacuoles.
AT2G29670	-	0.672729					Tetratricopeptide repeat (TPR)-like superfamily protein
AT3G16770	ERF72	0.676037		x			Ethylene-responsive factor 72
AT3G46000	ADF2	0.678461					Actin depolymerizing factor 2
AT5G53330	-	0.696494					Ubiquitin-associated/translation elongation factor EF1B protein
AT4G15780	ATVAMP724	0.700574					vesicle-associated membrane protein 724, involved in autophagy, possibly in the process of formation of autophagic vesicles.
AT2G20670	-	0.704873					Phosphorus (P) stress-inducible DUF506 gene family member
AT1G05520	SEC23B	0.710699					Sec23/Sec24 protein transport family protein
AT1G15670	-	0.727247					F-box/kelch-repeat protein
AT1G04800	-	0.728407					glycine-rich protein
AT1G61870	PPR336	0.739068					Pentatricopeptide repeat-containing protein, feneric translation factor involved in mitochondrial translation.
AT2G15090	KCS8	0.768746			x		3-ketoacyl-CoA synthase 8, involved in the biosynthesis of VLCFA (very long chain fatty acids
AT2G05440	ATGRP9	0.769996					Glycine-rich protein 9
AT1G77210	STP14	0.780077					Sugar transport protein 14, involved in monosaccharide transport.
AT1G10682	SORF1	0.786404					Short open reading frame 1
AT2G32860	BGLU33	0.791382		x			Beta-glucosidase 33, involved in glucosinolate catabolism, response to salt stress
AT5G07830	GUS2	0.796118			x		Belongs to the plant glycoside hydrolase family 79, involved in cell elongation.
AT4G17870	PYR1	0.803067			x		Abscisic acid receptor PYR1
AT5G40450	RBB1	0.812631					REGULATOR OF BULB BIOGENESIS 1. RBB1 is localized to the cytosol and involved in vacuolar biogenesis and organization
AT3G24315	SEC20	0.83236					SNARE protein located in Golgi apparatus
AT3G21720	ICL	0.835524		x			Isocitrate lyase involved in salt tolerance
AT4G08810	SUB1	0.857512					Calcium binding protein involved in cryptochrome and phytochrome coaction
AT2G06925	PLA2-ALPHA	0.85906					PHOSPHOLIPASE A2-ALPHA, which specifically hydrolyzes the sn-2 position of phospholipids.
AT4G16860	RPP4	0.859455	x				RECOGNITION OF PERONOSPORA PARASITICA 4
AT2G34970	-	0.860201					Trimeric LpxA-like enzyme
AT5G66690	UGT72E2	0.87764					Glycosyltransferase, thought to be involved in lignin metabolism.
AT1G62030	-	0.886342					Cysteine/Histidine-rich C1 domain family protein
AT2G31200	ADF6	0.949542					Actin-depolymerizing factor 6
AT2G40080	ELF4	0.955009			x		Protein EARLY FLOWERING 4, encodes a novel nuclear 111 amino-acid phytochrome-regulated component of a negative feedback loop involving the circadian clock central oscillator components CCA1 and LHY
AT2G13610	ABCG5	0.972975					ABC transporter G family member 5
AT1G21730	KIN7.1	0.987696					P-loop containing nucleoside triphosphate hydrolases superfamily protein

## Sheet: Table S3
Table S3. GSL contents in 5-day-old why1-5 knock-out and wild-type seedlings
The glucosinolate profiles (nmol/mg FW) of the wildtype Col-0 and the knock-out why1 mutant seedlings five days after germination, initially grown in 15 µE/m2s continuously light, 22 ± 2°C. The metabolite concentrations were determined by LC-MS/MS. Descriptive statistics of each biological replicate includes mean, standard deviation (SD), p-value of Student's t-test between why1-5 and wild type s…
	GSL	Genotype	Mean	SD	p-value	summary
Indole GSL	I3M	WT	0.680779	0.077029	0.393198	n.s.
		why1	0.745027	0.0872676
	4MOI3M	WT	0.103149	0.0101015	0.623705	n.s.
		why1	0.113816	0.0333156
benzenic GSL	2-PE	WT	0.00542481	0.00181103	0.13259	n.s.
		why1	0.00310047	0.00113313
short-chain aliphatic GSL	3MSOP	WT	0.0050055	0.00107544	0.94499	n.s.
		why1	0.00515185	0.00328037
	3MTP	WT	0.0180865	0.00357611	0.004497	**
		why1	0.0059657	0.000692785
	4MSOB	WT	0.487018	0.0394635	0.030532	*
		why1	0.336712	0.068896
	4MTB	WT	5.0367	0.781586	0.0145834	*
		why1	2.92128	0.423182
	5MSOP	WT	0.00774822	0.00207632	0.458999	n.s.
		why1	0.00550223	0.00528479
	5MTP	WT	0.526782	0.0941192	0.0467115	*
		why1	0.354965	0.0457873
long-chain aliphatic GSL	6MSOH	WT	0.0139012	0.00135984	0.174917	n.s.
		why1	0.0112279	0.00246076
	6MTH	WT	0.199016	0.0331316	0.15665	n.s.
		why1	0.162969	0.013724
	7MSOH	WT	0.0818081	0.0109124	0.235375	n.s.
		why1	0.0698881	0.00999146
	7MTH	WT	1.09579	0.148727	0.11278	n.s.
		why1	0.906259	0.0643928
	8MSOO	WT	0.210993	0.0692056	0.338391	n.s.
		why1	0.163388	0.0311614
	8MTO	WT	1.74204	0.248145	0.158259	n.s.
		why1	1.46354	0.126348
embryo-synthesized GSL	3-BZOP	WT	0.491299	0.087107	0.22648	n.s.
		why1	0.413519	0.03623

## Sheet: Table S4
Table S4. GSL contents in the why1-5 knock-out and wild-type seeds
The glucosinolate profiles (nmol/mg FW) in dry seeds determined by LC-MS/MS. Descriptive statistics of each biological replicate includes mean, standard deviation (SD), p-value of Student's t-test between why1-5 and wildtype samples.
	GSL	Genotype	Mean	SD	p-value	summary
Indole GSL	I3M	WT	5.67967	0.257414	0.210182	n.s.
		why1	5.48206	0.344143
	4MOI3M	WT	0.0453709	0.0126497	0.378794	n.s.
		why1	0.0343954	0.00942715
benzenic GSL	2-PE	WT	0.479094	0.199367	2.07431e-05	***
		why1	1.03274	0.102264
short-chain aliphatic GSL	3MSOP	WT	0.224343	0.247656	0.808302	n.s.
		why1	0.198326	0.0765214
	3MTP	WT	0.152904	0.122412	0.94331	n.s.
		why1	0.156746	0.050896
	4MSOB	WT	6.61073	5.0833	0.0438445	*
		why1	11.2872	0.53812
	4MTB	WT	35.3573	3.40144	0.00646006	***
		why1	40.3888	2.27667
	5MSOP	WT	0.706568	0.530971	0.316476	n.s.
		why1	0.936191	0.0741795
	5MTP	WT	5.35104	0.860125	0.551134	n.s.
		why1	5.60431	0.688279
long-chain aliphatic GSL	6MSOH	WT	0.555315	0.165228	0.150878	n.s.
		why1	0.444367	0.0826705
	6MTH	WT	3.65837	1.05132	0.00142261	**
		why1	1.86853	0.393916
	7MSOH	WT	2.50883	0.213364	0.000132054	***
		why1	1.78645	0.346238
	7MTH	WT	10.2624	2.52465	0.000428858	***
		why1	5.17288	1.22313
	8MSOO	WT	9.67716	1.12798	0.00856503	**
		why1	8.18351	0.468811
	8MTO	WT	26.7906	6.13987	0.000553928	***
		why1	14.8159	2.88478
embryo-synthesized GSL	3-BZOP	WT	7.51231	0.286926	0.0511843	n.s.
		why1	6.90896	0.602607

## Sheet: Table S5
Table S5. Information of primers used in the study
For quantitative-RT-PCR
Gene name (ID)	Primer name	Primer sequence (5' to 3')	Amplicon size (bp)
Actin2 (AT3G18780)	AtActin2_qF	AACTCTCCCGCTATGTATGTCG	121
	AtActin2_qR	CCTCGTAGATTGGCACAGTG
AtPP2AA2 (AT3G25800)	AtPP2AA2_qF	CCATTAGATCTTGTCTCTCTGCT	150
	AtPP2AA2_qR	GACAAAACCCGTACCGAG
At5g46630	AT5G46630_qF	TTCCAAGTGACAACTGGTCG	109
	AT5G46630_qR	CAATTTCTGCACTTAGCGTGG
AtWHIRLY1 (AT1G14410)	AtWhy1_qF	GAGTTTGCTGTTCTTATCTCTGC	107
	AtWhy1_qR	TTGTTCACACGGCTTGTCTC
AtWHIRLY2 (AT1G71260)	AtWhy2_qF	TTTGCAGTGATGAAGACAGC	113
	AtWhy2_qR	AGATGAGAAACATTCCTCGACG
AtWHIRLY3 (AT2G02740)	AtWhy3_qF	TGTGGCTTTGGAATCTGGTGC	113
	AtWhy3_qR	AGAAGACCTGCTTCCTACTCC
AtMYB28 (AT5G61420)	AtMYB28_qF	AAAAAGCTGGGTTGAAACGGTG	83
	AtMYB28_qR	CTCGCCTCTTTTGATCTCAGGT
AtMYB29 (AT5G07690)	AtMYB29_qF	GAGCAATCGCAATCGGGTTC	91
	AtMYB29_qR	GTGTCTCGTCACTGCTGGTT
AtBCAT4 (AT3G19710)	AtBCAT4_qF	TCCTGAGACCACCTTCACAGC	124
	AtBCAT4_qR	CACACCACCAGTTCCACTAGG
AtMAM1 (AT5G23010)	AtMAM1_qF	TGATTGAGATGGCCGTGAGT	101
	AtMAM1_qR	GAAATCCTTGTCCGACCTGC
AtIPMI1 (AT3G58990)	AtIPMI1_qF	ACACGCTCCAGTTTGTCTCG	106
	AtIPMI1_qR	CGGGAAAATCTCACCTGTAGC
AtIPMI2 (AT2G43100)	AtIPMI2_qF1	GACTCTAACGAAGCCCTAGCC	85
	AtIPMI2_qR1	GGATGATCTGGTCGGTGTCTA
AtBASS5 (AT4G12030)	AtBASS5_qF1	TCTGACTCAAACGAGCTGTATC	155
	AtBASS5_qR1	ACAAAGTACCTTGGCTTGAACC
AtCYP79F1 (AT1G16410)	AtCYP79F1_qF1	TTGCGCGTCAAGATACCACC	87
	AtCYP79F1_qR1	GGTTACGACCTAGTCCAGGG
AtCYP79F2 (AT1G16400)	AtCYP79F2_qF1	CTTTTGTCTGTTGAGCCACGC	108
	AtCYP79F2_qR1	AACGACAAAGCGTCGAAACAC
AtMYB34 (AT5G60890)	AtMYB34_qF1	CTGACCGGGATCATCAGTGG	89
	AtMYB34_qR1	TTGAGCAATGTGGAGGTCGG
AtMYB51 (AT1G18570)	AtMYB51_qF1	CCCTTCACGGCAACAAATGG	148
	AtMYB51_qR1	CCGGAGGTTATGCCCTTGTG
AtCYP83A1 (AT4G13770)	AtCYP83A1_qF1	TACCAAGATCGCCGGTTACG	113
	AtCYP83A1_qR1	CGGGCCTAAACTCATCAGGG
AtSUR1 (AT2G20610)	AtSUR1_qF1	TGCTGCTTACAGTGGTCTCG	109
	AtSUR1_qR1	AGCCACAGTGTTCTCGTCTG
For genotyping
Gene name (ID)	Primer name	Primer sequence (5' to 3')
Cas9	Cas9-F2	CAGCTCGTGCAGACCTACAAC
	Cas9-R2	TGCCTTCTAAGGATAGCGTG
AtWHIRLY1	Why1_F1	AGTCTCTGAGTGTGTAAAGGAAGC
	Why1_R1	TCTTCGTCGTCGGTTTCAAGG

## Sheet: Table S6
Table S6. LC/MS-MS detection parameters of glucosinolates
glucosinolates	chemical name	Q1/Q3 masses (Da)	DP (V)	EP (V)	CEP (V)	CE (V)	CEX (V)	Retention time (min)
3MSOP	3-methylsulfinylpropyl	422.1/96.0	-50	-5.5	-20	-60	0	0.9
3MTP	3-methylthiopropyl	406.0/96.0	-50	-7.5	-28	-64	0	2
4MSOB	4-methylsulfinylbutyl	436.0/96.0	-60	-6	-22	-64	0	0.9
4MTB	4-methylthiobutyl	420.0/96.0	-50	-7.5	-20	-64	0	2.4
5MSOP	5-methylsulfinylpentyl	450.0/96/0	-55	-5.5	-30	-68	0	2.92
5MTP	5-methylthiopentyl	434.0/96.0	-50	-4.5	-22	-58	0	2.7
6MSOH	6-methylsulfinylhexyl	464.0/96.0	-50	-5	-22	-60	0	2.1
6MTH	6-methylthiohexyl	448.0/96.0	-50	-5	-29	-60	0	3.1
7MSOH	7-methylsulfinylheptyl	478.0/96.0	-50	-6.5	-24	-64	0	2.3
7MTH	7-methylthioheptyl	462.0/96.0	-55	-6.5	-22	-66	0	3.5
8MSOO	8-methylsulfinyloctyl	492.0/96.0	-60	-7	-24	-62	0	2.5
8MTO	8-methylthiooctyl	476.0/96.0	-60	-7	-31	-62	0	3.9
I3M	indol-3-ylmethyl	447.0/96.0	-55	-7.5	-22	-58	0	2.5
1MOI3M	1-methoxy-3-indolylmethyl	477.0/96.0	-50	-4.5	-24	-64	0	3.1
4MOI3M	4-methoxy-3-indolylmethyl	477.1/96.0	-45	-6.5	-24	-56	0	2.8
2-PE	2-Phenylethyl glucosinolate	422.0/96.0	-50	-4.5	-28.824	-62	0	5.03
3-BZOP	3-benzoyloxypropyl glucosinolate	480.0/97.0	-55	-6.5	-24	-60	0	5.6
Sinigrin	2-propenyl glucosinolate	358.0/96.0	-40	-6.5	-22	-48	0	0.9
